# Supplementary material for: The Use of Hides during and after Calving in New Zealand Dairy Cows
Source: Animals (Basel). 2020 Nov 30;10(12):2255. doi: 10.3390/ani10122255 (PMC7760911; doi:10.3390/ani10122255)
Supplement: Supplementary file 1 [file animals-10-02255-s001.zip]

Archive with 2 entries (2 files):
- Zobel et al_CowHides_S1_Video.mp4
- Zobel et al_CowHides_S2_Video.mp4
